# Supplementary material for: H2S-Enriched Flush out Does Not Increase Donor Organ Quality in a Porcine Kidney Perfusion Model
Source: Antioxidants (Basel). 2023 Mar 19;12(3):749. doi: 10.3390/antiox12030749 (PMC10044751; doi:10.3390/antiox12030749)
Supplement: Supplementary file 1 [file antioxidants-12-00749-s001.zip]

Archive with 1 entries (1 files):
- antioxidants-2103894-supplementary.pzfx
